# Supplementary material for: OPTIMIR, a novel algorithm for integrating available genome-wide genotype data into miRNA sequence alignment analysis
Source: RNA. 2019 Jun;25(6):657–68. doi: 10.1261/rna.069708.118 (PMC6521604; doi:10.1261/rna.069708.118)
Supplement: Supplemental Material [file supp_069708.118_Supplemental_Table_S1.xlsx]

## Sheet: S1
Supplemental Table 1: Bowtie2 alignment of miRSeq data with different alignment seed length
Bowtie2 Seed Length	After Alignment
	TOTAL reads	TOTAL ambigous reads	miRs: Sequences expressed (total: 2588)	Number canonical miRs	Nb Isoformes	Nb Reliable Isoforms (*)	Nb isoform per miR (average)	Nb reliable isoform per miR (average)
12	595023218	6.85754e+07	2588	915	1302378	20424	503.237	7.89181
13	584166507	63720478	2579	915	850849	17078	329.914	6.62195
14	576260068	60707314	2482	915	541446	14959	218.149	6.02699
15	572838687	59470291	2134	915	390611	13625	183.042	6.38472
16	568210216	55599076	1819	915	289447	12370	159.124	6.80044
17	561926285	10936664	1678	915	207555	10740	123.692	6.40048
18	556992220	8965700	1621	915	150358	9549	92.7563	5.89081
19	550679360	3248902	1587	915	104165	8177	65.6364	5.15249
20	541809265	2779129	1559	915	68827	6761	44.1482	4.33675
21	526199215	1043802	1540	915	45386	5468	29.4714	3.55065
22	505017606	987609	1512	915	30144	4222	19.9365	2.79233
The default seed length in bowtie2 very-sensitive-local mode is 20. However, diminushing the seed length can lead to an increase in sensitivity, and thus in isomiR detection.
Seed length = 17 is a good compromise as it allows for a better sensitivity than longer seeds & a great reduction of ambiguous alignments compared to shorter seed lengths.
(*) Reliable isoforms are expressed with at least 5x in at least 10 samples
