# Supplementary material for: OPTIMIR, a novel algorithm for integrating available genome-wide genotype data into miRNA sequence alignment analysis
Source: RNA. 2019 Jun;25(6):657–68. doi: 10.1261/rna.069708.118 (PMC6521604; doi:10.1261/rna.069708.118)
Supplement: Supplemental Material [file supp_069708.118_Supplemental_Table_S2.xlsx]

## Sheet: S2
Supplemental Table 2: OptimiR resolution of ambiguous alignment with different W5 values (Bowtie2 seed = 17)
W5	After Cross-Mapping Reads Resolution (Seed length = 17)
	TOTAL reads	TOTAL ambigous reads remaining	miRs: Sequences expressed (total 2588)	Number canonical miRs	Nb Isoformes	Nb Reliable Isoforms (*)	Nb isoform per miR (average)	Nb reliable isoform per miR (average)
1	561926285	929198	1667	915	192523	10220	115.491	6.13077
2	561926285	929193	1664	915	192435	10221	115.646	6.14243
3	561926285	927518	1664	915	192394	10220	115.621	6.14183
4	561926285	927284	1664	915	192374	10220	115.609	6.14183
5	561926285	927976	1664	915	192393	10220	115.621	6.14183
6	561926285	927389	1664	915	192378	10220	115.612	6.14183
Application of OptimiR with different W5 values.
Although results are close between different weights, W5 = 4 showed the best results concerning the resolution of ambiguous alignments.
