# Supplementary material for: OPTIMIR, a novel algorithm for integrating available genome-wide genotype data into miRNA sequence alignment analysis
Source: RNA. 2019 Jun;25(6):657–68. doi: 10.1261/rna.069708.118 (PMC6521604; doi:10.1261/rna.069708.118)
Supplement: Supplemental Material [file supp_069708.118_Supplemental_Table_S3.xlsx]

## Sheet: S3
Supplemental Table 3: List of mature miRNAs that can originate from different hairpins (or pri-miRNAs)
MIRS MATURES	HAIRPINS D'ORIGINE						VARIANT:
	Name	Chrom	Start	End	Sens	ID
hsa-miR-1972
	hsa-mir-1972-1	chr16	15010321	15010397	-	MI0009982
	hsa-mir-1972-2	chr16	70030346	70030422	+	MI0015977
hsa-miR-3199
	hsa-mir-3199-1	chr22	27920525	27920612	-	MI0014247	rs75321888
	hsa-mir-3199-2	chr22	27920526	27920611	+	MI0014248
hsa-miR-4444
	hsa-mir-4444-1	chr2	177212726	177212799	+	MI0016787
	hsa-mir-4444-2	chr3	75214476	75214549	+	MI0019111
hsa-miR-5701
	hsa-mir-5701-1	chr15	20940252	20940333	+	MI0019308
	hsa-mir-5701-2	chr15	21513959	21514040	+	MI0019593
	hsa-mir-5701-3	chr15	21951242	21951323	+	MI0031522
hsa-miR-521
	hsa-mir-521-2	chr19	53716594	53716680	+	MI0003163
	hsa-mir-521-1	chr19	53748636	53748722	+	MI0003176
hsa-miR-450a-5p
	hsa-mir-450a-1	chrX	134540341	134540431	-	MI0001652
	hsa-mir-450a-2	chrX	134540508	134540607	-	MI0003187
hsa-miR-3158-5p
	hsa-mir-3158-1	chr10	101601417	101601497	+	MI0014186
	hsa-mir-3158-2	chr10	101601417	101601497	-	MI0014187
hsa-miR-515-5p
	hsa-mir-515-1	chr19	53679003	53679085	+	MI0003144
	hsa-mir-515-2	chr19	53685009	53685091	+	MI0003147
hsa-let-7a-3p
	hsa-let-7a-3	chr22	46112749	46112822	+	MI0000062
	hsa-let-7a-1	chr9	94175957	94176036	+	MI0000060
hsa-miR-4536-3p
	hsa-mir-4536-2	chrX	55451495	55451582	+	MI0019149
	hsa-mir-4536-1	chrX	55451495	55451582	-	MI0016906
hsa-miR-133a-5p
	hsa-mir-133a-1	chr18	21825698	21825785	-	MI0000450
	hsa-mir-133a-2	chr20	62564912	62565013	+	MI0000451
hsa-miR-3913-5p
	hsa-mir-3913-1	chr12	69584722	69584823	-	MI0016417
	hsa-mir-3913-2	chr12	69584723	69584822	+	MI0016418
hsa-miR-3130-5p
	hsa-mir-3130-1	chr2	206783234	206783308	-	MI0014147
	hsa-mir-3130-2	chr2	206783234	206783308	+	MI0014148	rs2241347
hsa-miR-6089
	hsa-mir-6089-1	chrX	2609191	2609254	+	MI0020366
	hsa-mir-6089-2	chrY	2609191	2609254	+	MI0023563
hsa-miR-30c-5p
	hsa-mir-30c-1	chr1	40757284	40757372	+	MI0000736
	hsa-mir-30c-2	chr6	71376960	71377031	-	MI0000254
hsa-miR-16-5p
	hsa-mir-16-1	chr13	50048973	50049061	-	MI0000070
	hsa-mir-16-2	chr3	160404745	160404825	+	MI0000115
hsa-miR-513a-3p
	hsa-mir-513a-1	chrX	147213463	147213591	-	MI0003191
	hsa-mir-513a-2	chrX	147225826	147225952	-	MI0003192
hsa-miR-125b-5p
	hsa-mir-125b-1	chr11	122099757	122099844	-	MI0000446
	hsa-mir-125b-2	chr21	16590237	16590325	+	MI0000470
hsa-miR-548aj-3p
	hsa-mir-548aj-1	chr6	132115192	132115263	-	MI0016814
	hsa-mir-548aj-2	chrX	38023895	38023986	-	MI0016815	rs145326096
hsa-miR-518a-3p
	hsa-mir-518a-1	chr19	53731006	53731090	+	MI0003170
	hsa-mir-518a-2	chr19	53739333	53739419	+	MI0003173
hsa-miR-6511a-3p
	hsa-mir-6511a-1	chr16	14925937	14926003	+	MI0022223
	hsa-mir-6511a-2	chr16	16324588	16324654	+	MI0023564
	hsa-mir-6511a-3	chr16	16368876	16368942	+	MI0023565
	hsa-mir-6511a-4	chr16	18344013	18344079	-	MI0023566
hsa-miR-320d
	hsa-mir-320d-1	chr13	40727828	40727875	-	MI0008190
	hsa-mir-320d-2	chrX	140926172	140926219	-	MI0008192
hsa-miR-19b-3p
	hsa-mir-19b-1	chr13	91351192	91351278	+	MI0000074
	hsa-mir-19b-2	chrX	134169671	134169766	-	MI0000075
hsa-miR-514a-3p
	hsa-mir-514a-1	chrX	147279247	147279344	-	MI0003198
	hsa-mir-514a-2	chrX	147281943	147282030	-	MI0003199
	hsa-mir-514a-3	chrX	147284641	147284728	-	MI0003200
hsa-miR-550a-3p
	hsa-mir-550a-3	chr7	29680734	29680828	-	MI0003762
	hsa-mir-550a-1	chr7	30289794	30289890	+	MI0003600
	hsa-mir-550a-2	chr7	32732981	32733077	+	MI0003601
hsa-miR-153-3p
	hsa-mir-153-1	chr2	219294111	219294200	-	MI0000463
	hsa-mir-153-2	chr7	157574336	157574422	-	MI0000464
hsa-miR-133a-3p
	hsa-mir-133a-1	chr18	21825698	21825785	-	MI0000450
	hsa-mir-133a-2	chr20	62564912	62565013	+	MI0000451
hsa-miR-138-5p
	hsa-mir-138-2	chr16	56858518	56858601	+	MI0000455
	hsa-mir-138-1	chr3	44114212	44114310	+	MI0000476
hsa-miR-4536-5p
	hsa-mir-4536-2	chrX	55451495	55451582	+	MI0019149
	hsa-mir-4536-1	chrX	55451495	55451582	-	MI0016906
hsa-miR-1184
	hsa-mir-1184-1	chrX	154887360	154887458	-	MI0006277
	hsa-mir-1184-2	chrX	155383100	155383198	-	MI0015971
	hsa-mir-1184-3	chrX	155457517	155457615	+	MI0015972
hsa-miR-9-5p
	hsa-mir-9-1	chr1	156420341	156420429	-	MI0000466
	hsa-mir-9-3	chr15	89368017	89368106	+	MI0000468
	hsa-mir-9-2	chr5	88666853	88666939	-	MI0000467
hsa-miR-7641
	hsa-mir-7641-1	chr11	104252591	104252651	+	MI0024975
	hsa-mir-7641-2	chr14	75604209	75604261	+	MI0024976
hsa-miR-550a-5p
	hsa-mir-550a-1	chr7	30289794	30289890	+	MI0003600
	hsa-mir-550a-2	chr7	32732981	32733077	+	MI0003601
hsa-miR-4436b-3p
	hsa-mir-4436b-1	chr2	110086433	110086523	-	MI0017425
	hsa-mir-4436b-2	chr2	110284853	110284943	+	MI0019110
hsa-miR-3179
	hsa-mir-3179-1	chr16	14901508	14901591	+	MI0014213
	hsa-mir-3179-2	chr16	16300159	16300242	+	MI0014216
	hsa-mir-3179-3	chr16	18411894	18411977	-	MI0014221
	hsa-mir-3179-4	chr16	18494493	18494576	-	MI0031510
hsa-miR-128-3p
	hsa-mir-128-1	chr2	135665397	135665478	+	MI0000447
	hsa-mir-128-2	chr3	35744476	35744559	+	MI0000727
hsa-miR-514a-5p
	hsa-mir-514a-1	chrX	147279247	147279344	-	MI0003198
	hsa-mir-514a-2	chrX	147281943	147282030	-	MI0003199
	hsa-mir-514a-3	chrX	147284641	147284728	-	MI0003200
hsa-miR-548d-5p
	hsa-mir-548d-2	chr17	67471489	67471585	-	MI0003671
	hsa-mir-548d-1	chr8	123348034	123348130	-	MI0003668
hsa-miR-103b
	hsa-mir-103b-2	chr20	3917502	3917563	-	MI0007262
	hsa-mir-103b-1	chr5	168560904	168560965	+	MI0007261
hsa-miR-4520-5p
	hsa-mir-4520-1	chr17	6655440	6655509	-	MI0016886
	hsa-mir-4520-2	chr17	6655449	6655502	+	MI0017358	rs8078913
hsa-miR-219a-5p
	hsa-mir-219a-1	chr6	33207835	33207944	+	MI0000296
	hsa-mir-219a-2	chr9	128392618	128392714	-	MI0000740
hsa-miR-3130-3p
	hsa-mir-3130-1	chr2	206783234	206783308	-	MI0014147	rs2241347
	hsa-mir-3130-2	chr2	206783234	206783308	+	MI0014148
hsa-miR-8069
	hsa-mir-8069-1	chr21	6859171	6859256	+	MI0025905
	hsa-mir-8069-2	chr21	13724189	13724274	+	MI0031519
hsa-miR-548x-3p
	hsa-mir-548x-2	chr13	65966330	65966429	-	MI0016833
	hsa-mir-548x	chr21	18686090	18686164	-	MI0014244
hsa-miR-124-5p
	hsa-mir-124-3	chr20	63178500	63178586	+	MI0000445
	hsa-mir-124-1	chr8	9903388	9903472	-	MI0000443
	hsa-mir-124-2	chr8	64379149	64379257	+	MI0000444
hsa-miR-548f-3p
	hsa-mir-548f-1	chr10	54607874	54607957	-	MI0006374
	hsa-mir-548f-2	chr2	212426263	212426360	-	MI0006375
	hsa-mir-548f-3	chr5	110513829	110513915	-	MI0006376
	hsa-mir-548f-4	chr7	147378017	147378121	-	MI0006377
	hsa-mir-548f-5	chrX	32641474	32641559	-	MI0006378
hsa-miR-548a-3p
	hsa-mir-548a-1	chr6	18571784	18571880	+	MI0003593
	hsa-mir-548a-2	chr6	135239160	135239256	+	MI0003598
	hsa-mir-548a-3	chr8	104484369	104484465	-	MI0003612
hsa-miR-518a-5p
	hsa-mir-518a-1	chr19	53731006	53731090	+	MI0003170
	hsa-mir-518a-2	chr19	53739333	53739419	+	MI0003173
hsa-miR-3648
	hsa-mir-3648-1	chr21	8208473	8208652	+	MI0016048
	hsa-mir-3648-2	chr21	8986999	8987178	+	MI0031512
hsa-miR-526a
	hsa-mir-526a-1	chr19	53706252	53706336	+	MI0003157
	hsa-mir-526a-2	chr19	53726922	53726986	+	MI0003168
hsa-miR-516b-5p
	hsa-mir-516b-2	chr19	53725442	53725526	+	MI0003167
	hsa-mir-516b-1	chr19	53736845	53736934	+	MI0003172
hsa-miR-4509
	hsa-mir-4509-1	chr15	23197827	23197920	+	MI0016873
	hsa-mir-4509-2	chr15	28426491	28426584	+	MI0016874
	hsa-mir-4509-3	chr15	28490752	28490845	-	MI0016875
hsa-miR-6511b-3p
	hsa-mir-6511b-1	chr16	2106669	2106753	-	MI0022552
	hsa-mir-6511b-2	chr16	15134075	15134145	-	MI0023431
hsa-miR-3180
	hsa-mir-3180-5	chr16	2135977	2136129	-	MI0016409
	hsa-mir-3180-4	chr16	15154850	15155002	-	MI0016408
hsa-miR-3160-3p
	hsa-mir-3160-1	chr11	46451805	46451889	-	MI0014189
	hsa-mir-3160-2	chr11	46451807	46451887	+	MI0014190
hsa-miR-5583-5p
	hsa-mir-5583-2	chr18	39676719	39676777	-	MI0019140
	hsa-mir-5583-1	chr18	39676721	39676779	+	MI0019139
hsa-miR-512-5p
	hsa-mir-512-1	chr19	53666679	53666762	+	MI0003140
	hsa-mir-512-2	chr19	53669157	53669254	+	MI0003141
hsa-miR-6862-3p
	hsa-mir-6862-1	chr16	28390982	28391051	-	MI0022709
	hsa-mir-6862-2	chr16	28724252	28724321	+	MI0026415
hsa-miR-4650-3p
	hsa-mir-4650-1	chr7	67114322	67114397	-	MI0017277
	hsa-mir-4650-2	chr7	72697903	72697978	+	MI0017278
hsa-miR-8071
	hsa-mir-8071-1	chr14	105621116	105621180	+	MI0025907
	hsa-mir-8071-2	chr14	105640168	105640232	+	MI0026417	rs10151146
hsa-miR-3926
	hsa-mir-3926-1	chr8	12727232	12727304	-	MI0016434
	hsa-mir-3926-2	chr8	12727237	12727299	+	MI0016437
hsa-miR-3156-3p
	hsa-mir-3156-1	chr10	45164014	45164088	+	MI0014184
	hsa-mir-3156-2	chr18	14830166	14830242	+	MI0014230
hsa-miR-4315
	hsa-mir-4315-1	chr17	45475363	45475435	-	MI0015844
	hsa-mir-4315-2	chr17	64822030	64822102	-	MI0015983
hsa-miR-199a-5p
	hsa-mir-199a-2	chr1	172144535	172144644	-	MI0000281
	hsa-mir-199a-1	chr19	10817426	10817496	-	MI0000242
hsa-miR-5692c
	hsa-mir-5692c-1	chr5	135802985	135803075	-	MI0019288
	hsa-mir-5692c-2	chr7	97964405	97964481	-	MI0019289
hsa-miR-4436b-5p
	hsa-mir-4436b-1	chr2	110086433	110086523	-	MI0017425
	hsa-mir-4436b-2	chr2	110284853	110284943	+	MI0019110
hsa-miR-3198
	hsa-mir-3198-2	chr12	54231397	54231476	-	MI0017335
	hsa-mir-3198-1	chr22	17764180	17764259	-	MI0014246
hsa-miR-92a-3p
	hsa-mir-92a-1	chr13	91351314	91351391	+	MI0000093
	hsa-mir-92a-2	chrX	134169538	134169612	-	MI0000094
hsa-miR-1-3p
	hsa-mir-1-2	chr18	21829004	21829088	-	MI0000437
	hsa-mir-1-1	chr20	62554306	62554376	+	MI0000651
hsa-miR-509-5p
	hsa-mir-509-2	chrX	147258760	147258850	-	MI0005530
	hsa-mir-509-1	chrX	147260532	147260625	-	MI0003196
hsa-miR-1233-5p
	hsa-mir-1233-1	chr15	34382069	34382150	-	MI0006323
	hsa-mir-1233-2	chr15	34528290	34528371	-	MI0015973
hsa-miR-103a-3p
	hsa-mir-103a-2	chr20	3917494	3917571	+	MI0000108
	hsa-mir-103a-1	chr5	168560896	168560973	-	MI0000109
hsa-miR-378d
	hsa-mir-378d-1	chr4	5923275	5923328	-	MI0016749
	hsa-mir-378d-2	chr8	93916022	93916119	-	MI0003840
hsa-miR-6511a-5p
	hsa-mir-6511a-1	chr16	14925937	14926003	+	MI0022223
	hsa-mir-6511a-2	chr16	16324588	16324654	+	MI0023564
	hsa-mir-6511a-3	chr16	16368876	16368942	+	MI0023565
	hsa-mir-6511a-4	chr16	18344013	18344079	-	MI0023566
hsa-miR-3160-5p
	hsa-mir-3160-1	chr11	46451805	46451889	-	MI0014189
	hsa-mir-3160-2	chr11	46451807	46451887	+	MI0014190
hsa-miR-3180-5p
	hsa-mir-3180-1	chr16	14911220	14911313	+	MI0014214
	hsa-mir-3180-2	chr16	16309879	16309966	+	MI0014215
	hsa-mir-3180-3	chr16	18402178	18402271	-	MI0014217
hsa-miR-6511b-5p
	hsa-mir-6511b-1	chr16	2106669	2106753	-	MI0022552
	hsa-mir-6511b-2	chr16	15134075	15134145	-	MI0023431
hsa-miR-6724-5p
	hsa-mir-6724-1	chr21	8205315	8205406	+	MI0022559
	hsa-mir-6724-2	chr21	8249505	8249596	+	MI0031516
	hsa-mir-6724-3	chr21	8388362	8388453	+	MI0031517
	hsa-mir-6724-4	chr21	8432530	8432621	+	MI0031518
hsa-miR-512-3p
	hsa-mir-512-1	chr19	53666679	53666762	+	MI0003140
	hsa-mir-512-2	chr19	53669157	53669254	+	MI0003141
hsa-miR-6862-5p
	hsa-mir-6862-1	chr16	28390982	28391051	-	MI0022709
	hsa-mir-6862-2	chr16	28724252	28724321	+	MI0026415
hsa-miR-3156-5p
	hsa-mir-3156-1	chr10	45164014	45164088	+	MI0014184
	hsa-mir-3156-2	chr18	14830166	14830242	+	MI0014230
	hsa-mir-3156-3	chr21	13406384	13406460	-	MI0014242
hsa-let-7a-5p
	hsa-let-7a-2	chr11	122146522	122146593	-	MI0000061
	hsa-let-7a-3	chr22	46112749	46112822	+	MI0000062
	hsa-let-7a-1	chr9	94175957	94176036	+	MI0000060
hsa-miR-3690
	hsa-mir-3690-1	chrX	1293918	1293992	+	MI0016091
	hsa-mir-3690-2	chrY	1293918	1293992	+	MI0023561
hsa-miR-181b-5p
	hsa-mir-181b-1	chr1	198858873	198858982	-	MI0000270
	hsa-mir-181b-2	chr9	124693710	124693798	+	MI0000683
hsa-miR-135a-5p
	hsa-mir-135a-2	chr12	97563812	97563911	+	MI0000453
	hsa-mir-135a-1	chr3	52294219	52294308	-	MI0000452
hsa-miR-4773
	hsa-mir-4773-2	chr2	151368334	151368411	-	MI0017416
	hsa-mir-4773-1	chr2	151368334	151368411	+	MI0017415
hsa-miR-4771
	hsa-mir-4771-1	chr2	87194786	87194859	+	MI0017412
	hsa-mir-4771-2	chr2	111771061	111771134	-	MI0017413
hsa-miR-1255b-5p
	hsa-mir-1255b-2	chr1	167998660	167998726	+	MI0006436
	hsa-mir-1255b-1	chr4	36426366	36426428	-	MI0006435	rs6841938
hsa-miR-329-5p
	hsa-mir-329-1	chr14	101026785	101026864	+	MI0001725
	hsa-mir-329-2	chr14	101027100	101027183	+	MI0001726
hsa-miR-320c
	hsa-mir-320c-1	chr18	21683510	21683597	+	MI0003778
	hsa-mir-320c-2	chr18	24321686	24321735	+	MI0008191
hsa-miR-320b
	hsa-mir-320b-1	chr1	116671749	116671827	+	MI0003776
	hsa-mir-320b-2	chr1	224257004	224257141	-	MI0003839
hsa-miR-376a-3p
	hsa-mir-376a-2	chr14	101040069	101040148	+	MI0003529
	hsa-mir-376a-1	chr14	101040782	101040849	+	MI0000784
hsa-miR-486-5p
	hsa-mir-486-1	chr8	41660441	41660508	-	MI0002470
	hsa-mir-486-2	chr8	41660444	41660507	+	MI0023622
hsa-miR-4776-3p
	hsa-mir-4776-1	chr2	212926257	212926336	+	MI0017419
	hsa-mir-4776-2	chr2	212926257	212926336	-	MI0017420
hsa-miR-3687
	hsa-mir-3687-1	chr21	8208844	8208904	+	MI0016088
	hsa-mir-3687-2	chr21	8987370	8987430	+	MI0031515
hsa-miR-181a-5p
	hsa-mir-181a-1	chr1	198859044	198859153	-	MI0000289
	hsa-mir-181a-2	chr9	124692442	124692551	+	MI0000269
hsa-miR-516a-5p
	hsa-mir-516a-1	chr19	53756741	53756830	+	MI0003180
	hsa-mir-516a-2	chr19	53761133	53761222	+	MI0003181
hsa-miR-218-5p
	hsa-mir-218-1	chr4	20528275	20528384	+	MI0000294
	hsa-mir-218-2	chr5	168768146	168768255	-	MI0000295
hsa-miR-3688-3p
	hsa-mir-3688-1	chr4	159128802	159128894	-	MI0016089
	hsa-mir-3688-2	chr4	159128805	159128891	+	MI0017447
hsa-miR-129-5p
	hsa-mir-129-2	chr11	43581394	43581483	+	MI0000473
	hsa-mir-129-1	chr7	128207872	128207943	+	MI0000252
hsa-miR-24-3p
	hsa-mir-24-2	chr19	13836287	13836359	-	MI0000081
	hsa-mir-24-1	chr9	95086021	95086088	+	MI0000080
hsa-miR-548ae-3p
	hsa-mir-548ae-1	chr2	184378975	184379044	+	MI0016779
	hsa-mir-548ae-2	chr5	58530043	58530109	-	MI0016780
hsa-miR-548aa
	hsa-mir-548aa-2	chr17	67471489	67471585	+	MI0016690
	hsa-mir-548aa-1	chr8	123348034	123348130	+	MI0016689
hsa-miR-548ag
	hsa-mir-548ag-2	chr20	60564562	60564625	+	MI0016794
	hsa-mir-548ag-1	chr4	60922619	60922684	+	MI0016793
hsa-miR-29b-3p
	hsa-mir-29b-2	chr1	207802443	207802523	-	MI0000107
	hsa-mir-29b-1	chr7	130877459	130877539	-	MI0000105
hsa-miR-4435
	hsa-mir-4435-1	chr2	87629755	87629834	+	MI0016775
	hsa-mir-4435-2	chr2	111321013	111321086	-	MI0016777
hsa-miR-3180-3p
	hsa-mir-3180-1	chr16	14911220	14911313	+	MI0014214
	hsa-mir-3180-2	chr16	16309879	16309966	+	MI0014215
	hsa-mir-3180-3	chr16	18402178	18402271	-	MI0014217
hsa-miR-486-3p
	hsa-mir-486-1	chr8	41660441	41660508	-	MI0002470
	hsa-mir-486-2	chr8	41660444	41660507	+	MI0023622
hsa-miR-4283
	hsa-mir-4283-1	chr7	56955785	56955864	-	MI0015892
	hsa-mir-4283-2	chr7	63621090	63621169	+	MI0015982
hsa-miR-1302
	hsa-mir-1302-2	chr1	30366	30503	+	MI0006363
	hsa-mir-1302-1	chr12	112695034	112695176	-	MI0006362
	hsa-mir-1302-10	chr15	101960459	101960596	-	MI0015979
	hsa-mir-1302-11	chr19	71973	72110	+	MI0015980
	hsa-mir-1302-3	chr2	113582959	113583096	-	MI0006364
	hsa-mir-1302-4	chr2	207269275	207269424	-	MI0006365
	hsa-mir-1302-5	chr20	50614636	50614785	-	MI0006366
	hsa-mir-1302-6	chr7	18127220	18127309	-	MI0006367
	hsa-mir-1302-7	chr8	141786242	141786313	-	MI0006368
	hsa-mir-1302-9	chr9	30144	30281	+	MI0015978
	hsa-mir-1302-8	chr9	97363554	97363681	-	MI0006369
hsa-miR-1285-3p
	hsa-mir-1285-2	chr2	70252918	70253005	-	MI0006347
	hsa-mir-1285-1	chr7	92204015	92204098	-	MI0006346
hsa-miR-5692a
	hsa-mir-5692a-1	chr7	97963658	97963726	+	MI0019297
	hsa-mir-5692a-2	chr8	12719132	12719190	+	MI0019298
hsa-miR-7-5p
	hsa-mir-7-2	chr15	88611825	88611934	+	MI0000264
	hsa-mir-7-3	chr19	4770670	4770779	+	MI0000265
	hsa-mir-7-1	chr9	83969748	83969857	-	MI0000263
hsa-miR-6859-5p
	hsa-mir-6859-1	chr1	17369	17436	-	MI0022705
	hsa-mir-6859-2	chr1	187891	187958	-	MI0026420
	hsa-mir-6859-3	chr15	101973524	101973591	+	MI0026421
	hsa-mir-6859-4	chr16	17052	17119	-	MI0031521
hsa-miR-105-3p
	hsa-mir-105-1	chrX	152392219	152392299	-	MI0000111
	hsa-mir-105-2	chrX	152394412	152394492	-	MI0000112
hsa-miR-329-3p
	hsa-mir-329-1	chr14	101026785	101026864	+	MI0001725
	hsa-mir-329-2	chr14	101027100	101027183	+	MI0001726
hsa-miR-519a-3p
	hsa-mir-519a-1	chr19	53752397	53752481	+	MI0003178
	hsa-mir-519a-2	chr19	53762344	53762430	+	MI0003182
hsa-miR-3680-3p
	hsa-mir-3680-1	chr16	21506049	21506135	-	MI0016081
	hsa-mir-3680-2	chr16	29599179	29599265	-	MI0019113
hsa-miR-199a-3p
	hsa-mir-199a-2	chr1	172144535	172144644	-	MI0000281
	hsa-mir-199a-1	chr19	10817426	10817496	-	MI0000242
hsa-miR-516a-3p
	hsa-mir-516a-1	chr19	53756741	53756830	+	MI0003180
	hsa-mir-516a-2	chr19	53761133	53761222	+	MI0003181
hsa-miR-3688-5p
	hsa-mir-3688-1	chr4	159128802	159128894	-	MI0016089
	hsa-mir-3688-2	chr4	159128805	159128891	+	MI0017447
hsa-miR-516b-3p
	hsa-mir-516b-2	chr19	53725442	53725526	+	MI0003167
	hsa-mir-516b-1	chr19	53736845	53736934	+	MI0003172
hsa-miR-548h-5p
	hsa-mir-548h-1	chr14	64095024	64095125	-	MI0006411
	hsa-mir-548h-2	chr16	11306440	11306527	-	MI0006412
	hsa-mir-548h-3	chr17	13543529	13543646	-	MI0006413	rs9913045
	hsa-mir-548h-5	chr6	131792172	131792231	+	MI0016751
	hsa-mir-548h-4	chr8	27048853	27048963	-	MI0006414
hsa-miR-548i
	hsa-mir-548i-1	chr3	125790404	125790552	-	MI0006421
	hsa-mir-548i-2	chr4	9556168	9556316	-	MI0006422
	hsa-mir-548i-3	chr8	8088941	8089089	-	MI0006423
	hsa-mir-548i-4	chrX	84225752	84225828	-	MI0006424
hsa-miR-101-3p
	hsa-mir-101-1	chr1	65058434	65058508	-	MI0000103
	hsa-mir-101-2	chr9	4850297	4850375	+	MI0000739
hsa-miR-1254
	hsa-mir-1254-2	chr10	23393405	23393467	+	MI0016747
	hsa-mir-1254-1	chr10	68759318	68759414	+	MI0006388
hsa-miR-548d-3p
	hsa-mir-548d-2	chr17	67471489	67471585	-	MI0003671
	hsa-mir-548d-1	chr8	123348034	123348130	-	MI0003668
hsa-miR-3202
	hsa-mir-3202-1	chrX	153981097	153981177	+	MI0014252
	hsa-mir-3202-2	chrX	153981098	153981176	-	MI0014253
hsa-miR-550b-2-5p
	hsa-mir-550b-1	chr7	30289794	30289890	-	MI0016686
	hsa-mir-550b-2	chr7	32732981	32733077	-	MI0016687
hsa-miR-3670
	hsa-mir-3670-1	chr16	14907717	14907781	+	MI0016071
	hsa-mir-3670-2	chr16	16306370	16306434	+	MI0019112
	hsa-mir-3670-3	chr16	18405698	18405762	-	MI0031513
	hsa-mir-3670-4	chr16	18488301	18488365	-	MI0031514
hsa-miR-6770-5p
	hsa-mir-6770-1	chr16	14930820	14930879	+	MI0022615
	hsa-mir-6770-2	chr16	16329305	16329364	+	MI0026418
	hsa-mir-6770-3	chr16	18379351	18379410	-	MI0026419
hsa-miR-6859-3p
	hsa-mir-6859-1	chr1	17369	17436	-	MI0022705
	hsa-mir-6859-2	chr1	187891	187958	-	MI0026420
	hsa-mir-6859-3	chr15	101973524	101973591	+	MI0026421
	hsa-mir-6859-4	chr16	17052	17119	-	MI0031521
hsa-miR-9-3p
	hsa-mir-9-1	chr1	156420341	156420429	-	MI0000466
	hsa-mir-9-3	chr15	89368017	89368106	+	MI0000468
	hsa-mir-9-2	chr5	88666853	88666939	-	MI0000467
hsa-miR-196a-5p
	hsa-mir-196a-2	chr12	53991738	53991847	+	MI0000279
	hsa-mir-196a-1	chr17	48632490	48632559	-	MI0000238
hsa-miR-3680-5p
	hsa-mir-3680-1	chr16	21506049	21506135	-	MI0016081
	hsa-mir-3680-2	chr16	29599179	29599265	-	MI0019113
hsa-miR-124-3p
	hsa-mir-124-3	chr20	63178500	63178586	+	MI0000445
	hsa-mir-124-1	chr8	9903388	9903472	-	MI0000443
	hsa-mir-124-2	chr8	64379149	64379257	+	MI0000444
hsa-miR-3119
	hsa-mir-3119-1	chr1	170151378	170151462	-	MI0014134
	hsa-mir-3119-2	chr1	170151378	170151462	+	MI0014135
hsa-miR-3118
	hsa-mir-3118-2	chr15	20832795	20832869	+	MI0014132
	hsa-mir-3118-3	chr15	21406385	21406459	+	MI0014133
	hsa-mir-3118-4	chr15	21843750	21843824	+	MI0014207
	hsa-mir-3118-1	chr21	13644775	13644850	-	MI0014131
hsa-miR-3116
	hsa-mir-3116-1	chr1	62078786	62078859	+	MI0014128
	hsa-mir-3116-2	chr1	62078789	62078856	-	MI0014129
hsa-miR-550b-3p
	hsa-mir-550b-1	chr7	30289794	30289890	-	MI0016686
	hsa-mir-550b-2	chr7	32732981	32733077	-	MI0016687
hsa-miR-1244
	hsa-mir-1244-3	chr12	9239467	9239551	-	MI0015975
	hsa-mir-1244-4	chr12	12111952	12112036	+	MI0031511
	hsa-mir-1244-1	chr2	231713314	231713398	+	MI0006379
	hsa-mir-1244-2	chr5	118974586	118974670	+	MI0015974
hsa-miR-3689d
	hsa-mir-3689d-1	chr9	134849609	134849682	-	MI0016834
	hsa-mir-3689d-2	chr9	134850277	134850356	-	MI0016835
hsa-miR-4650-5p
	hsa-mir-4650-1	chr7	67114322	67114397	-	MI0017277
	hsa-mir-4650-2	chr7	72697903	72697978	+	MI0017278
hsa-miR-105-5p
	hsa-mir-105-1	chrX	152392219	152392299	-	MI0000111
	hsa-mir-105-2	chrX	152394412	152394492	-	MI0000112
hsa-miR-1233-3p
	hsa-mir-1233-1	chr15	34382069	34382150	-	MI0006323
	hsa-mir-1233-2	chr15	34528290	34528371	-	MI0015973
hsa-miR-4472
	hsa-mir-4472-2	chr12	116428252	116428318	-	MI0016824	rs370202370, rs11068023
	hsa-mir-4472-1	chr8	142176339	142176418	+	MI0016823	rs28655823
hsa-miR-1185-5p
	hsa-mir-1185-1	chr14	101042977	101043062	+	MI0003844
	hsa-mir-1185-2	chr14	101044198	101044283	+	MI0003821
hsa-miR-4679
	hsa-mir-4679-2	chr10	89063335	89063411	-	MI0017311
	hsa-mir-4679-1	chr10	89063336	89063410	+	MI0017310
hsa-miR-194-5p
	hsa-mir-194-1	chr1	220118157	220118241	-	MI0000488
	hsa-mir-194-2	chr11	64891355	64891439	-	MI0000732
hsa-miR-7973
	hsa-mir-7973-2	chr15	51314032	51314107	-	MI0025749
	hsa-mir-7973-1	chr15	51314034	51314109	+	MI0025748
hsa-miR-941
	hsa-mir-941-1	chr20	63919449	63919520	+	MI0005763
	hsa-mir-941-2	chr20	63919505	63919576	+	MI0005764
	hsa-mir-941-3	chr20	63919561	63919632	+	MI0005765	rs574724312
	hsa-mir-941-4	chr20	63919756	63919827	+	MI0005766
	hsa-mir-941-5	chr20	63919868	63919939	+	MI0031520
hsa-miR-5583-3p
	hsa-mir-5583-2	chr18	39676719	39676777	-	MI0019140
	hsa-mir-5583-1	chr18	39676721	39676779	+	MI0019139
hsa-miR-3158-3p
	hsa-mir-3158-1	chr10	101601417	101601497	+	MI0014186
	hsa-mir-3158-2	chr10	101601417	101601497	-	MI0014187
hsa-miR-515-3p
	hsa-mir-515-1	chr19	53679003	53679085	+	MI0003144
	hsa-mir-515-2	chr19	53685009	53685091	+	MI0003147
hsa-miR-3914
	hsa-mir-3914-1	chr7	71307672	71307770	-	MI0016419
	hsa-mir-3914-2	chr7	71307674	71307768	+	MI0016421
hsa-let-7f-5p
	hsa-let-7f-1	chr9	94176347	94176433	+	MI0000067
	hsa-let-7f-2	chrX	53557192	53557274	-	MI0000068
hsa-miR-3913-3p
	hsa-mir-3913-1	chr12	69584722	69584823	-	MI0016417
	hsa-mir-3913-2	chr12	69584723	69584822	+	MI0016418
hsa-miR-6770-3p
	hsa-mir-6770-1	chr16	14930820	14930879	+	MI0022615
	hsa-mir-6770-2	chr16	16329305	16329364	+	MI0026418
	hsa-mir-6770-3	chr16	18379351	18379410	-	MI0026419
hsa-miR-513a-5p
	hsa-mir-513a-1	chrX	147213463	147213591	-	MI0003191
	hsa-mir-513a-2	chrX	147225826	147225952	-	MI0003192
hsa-miR-26a-5p
	hsa-mir-26a-2	chr12	57824609	57824692	-	MI0000750
	hsa-mir-26a-1	chr3	37969404	37969480	+	MI0000083
hsa-miR-509-3p
	hsa-mir-509-2	chrX	147258760	147258850	-	MI0005530
	hsa-mir-509-3	chrX	147259652	147259726	-	MI0005717
	hsa-mir-509-1	chrX	147260532	147260625	-	MI0003196
hsa-miR-517-5p
	hsa-mir-517a	chr19	53712268	53712354	+	MI0003161
	hsa-mir-517b	chr19	53721076	53721142	+	MI0003165
	hsa-mir-517c	chr19	53741313	53741407	+	MI0003174
hsa-miR-4776-5p
	hsa-mir-4776-1	chr2	212926257	212926336	+	MI0017419
	hsa-mir-4776-2	chr2	212926257	212926336	-	MI0017420
hsa-miR-3910
	hsa-mir-3910-1	chr9	91636251	91636361	+	MI0016414
	hsa-mir-3910-2	chr9	91636264	91636345	-	MI0016431
hsa-miR-548o-3p
	hsa-mir-548o-2	chr20	38516563	38516632	+	MI0016746
	hsa-mir-548o	chr7	102405742	102405855	-	MI0006402
hsa-miR-1283
	hsa-mir-1283-1	chr19	53688481	53688567	+	MI0003832
	hsa-mir-1283-2	chr19	53758232	53758318	+	MI0006430
hsa-miR-1289
	hsa-mir-1289-1	chr20	35453954	35454097	-	MI0006350
	hsa-mir-1289-2	chr5	133427596	133427706	-	MI0006351
