# Supplementary material for: OPTIMIR, a novel algorithm for integrating available genome-wide genotype data into miRNA sequence alignment analysis
Source: RNA. 2019 Jun;25(6):657–68. doi: 10.1261/rna.069708.118 (PMC6521604; doi:10.1261/rna.069708.118)
Supplement: Supplemental Material [file supp_069708.118_Supplemental_Table_S4.xlsx]

## Sheet: S4
Supplemental Table 4: PolymiRs expressed by heterozygous carriers
polymiR	rsID	Number of Samples	Counts Reference	Counts Alternative	Mean Rate	Median Rate	Min Rate	Max Rate
hsa-miR-4433b-3p	rs12473206	147	19012	85651	0.814756	0.828269	0	1
hsa-miR-7854-3p	rs2925980	65	42	1198	0.955746	1	0	1
hsa-miR-1255b-5p	rs6841938	48	4034.5	64.5	0.0130759	0.0112767	0	0.0789474
hsa-miR-7107-3p	rs3817551	33	574	1	0.00189394	0	0	0.0625
hsa-miR-5189-3p	rs35613341	20	385	0	0	0	0	0
hsa-miR-4745-5p	rs10422347	14	300	15	0.0722591	0	0	1
hsa-miR-6826-5p	rs6771809	11	24	209	0.909091	1	0	1
hsa-miR-548ap-5p	rs4414449	11	14	3	0.0909091	0	0	0.5
hsa-miR-4707-3p	rs2273626	6	107	0	0	0	0	0
hsa-miR-1304-3p	rs2155248	5	146	73	0.195244	0.0192308	0	0.540323
hsa-miR-3622a-5p	rs66683138	4	61	24	0.25	0	0	1
hsa-miR-3620-5p	rs2070960	4	15	0	0	0	0	0
hsa-miR-4741	rs7227168	4	67	0	0	0	0	0
hsa-miR-3130-3p	rs2241347	3	19	0	0	0	0	0
hsa-miR-4804-5p	rs266435	3	0	38	1	1	1	1
hsa-miR-339-3p	rs72631820	3	49	0	0	0	0	0
hsa-miR-6763-3p	rs3751304	2	66	0	0	0	0	0
hsa-miR-585-3p	rs62376935	2	2	48	0.976744	0.976744	0.953488	1
hsa-miR-4433a-5p	rs12473206	2	6	0	0	0	0	0
hsa-miR-6839-5p	rs7804972	2	8	0	0	0	0	0
hsa-miR-4302	rs11048315	2	0	2	1	1	1	1
hsa-miR-1269a	rs73239138	2	5	31.5	0.5	0.5	0	1
hsa-miR-4999-5p	rs72996752	1	0	26	1	1	1	1
hsa-miR-4638-5p	rs146528803	1	15	0	0	0	0	0
hsa-miR-1269b	rs12451747	1	31.5	0	0	0	0	0
hsa-miR-4520-3p	rs8078913	1	0.5	0.5	0.5	0.5	0.5	0.5
hsa-miR-548al	rs515924	1	0	4	1	1	1	1
hsa-miR-4459	rs73112689	1	11	0	0	0	0	0
hsa-miR-3928-5p	rs5997893	1	0.5	0.5	0.5	0.5	0.5	0.5
